# Supplementary material for: Revision of the Polynemadikobraz species-group with description of a remarkable new species from South Africa (Hymenoptera, Chalcidoidea, Mymaridae)
Source: Zookeys. 2018 Sep 3;(783):67–84. doi: 10.3897/zookeys.783.26872 (PMC6160806; doi:10.3897/zookeys.783.26872)
Supplement: XML Treatment for Polynema (Polynema) dikobraz [file zookeys.783.26872-treatment1.xml]

<!DOCTYPE tp:taxon-treatment
  PUBLIC "-//TaxonX//DTD Taxonomic Treatment Publishing DTD v0 20100105//EN" "tax-treatment-NSO.dtd">
<tp:taxon-treatment xmlns:tp="http://www.plazi.org/taxpub"><tp:treatment-meta><kwd-group><label>Taxon classification</label><kwd><named-content xmlns:xlink="http://www.w3.org/1999/xlink" content-type="kingdom">Animalia</named-content></kwd><kwd><named-content xmlns:xlink="http://www.w3.org/1999/xlink" content-type="order">Hypocreales</named-content></kwd><kwd><named-content xmlns:xlink="http://www.w3.org/1999/xlink" content-type="family">Clavicipitaceae</named-content></kwd></kwd-group><mixed-citation publication-type="journal"><person-group><name><surname>van Noort</surname><given-names>Simon</given-names></name><name><surname>Triapitsyn</surname><given-names>Serguei V.</given-names></name></person-group><article-title>Revision of the <italic><tp:taxon-name><tp:taxon-name-part taxon-name-part-type="genus" reg="Polynema">Polynema</tp:taxon-name-part><tp:taxon-name-part taxon-name-part-type="species" reg="dikobraz">dikobraz</tp:taxon-name-part></tp:taxon-name></italic> species-group with description of a remarkable new species from South Africa (<tp:taxon-name><tp:taxon-name-part taxon-name-part-type="order">Hymenoptera</tp:taxon-name-part></tp:taxon-name>, <tp:taxon-name><tp:taxon-name-part taxon-name-part-type="superfamily">Chalcidoidea</tp:taxon-name-part></tp:taxon-name>, <tp:taxon-name><tp:taxon-name-part taxon-name-part-type="family">Mymaridae</tp:taxon-name-part></tp:taxon-name>)</article-title><source>Zookeys</source><day>3</day><month>9</month><year>2018</year><volume>2018</volume><issue>783</issue><fpage>67</fpage><lpage>84</lpage><pub-id pub-id-type="doi">10.3897/zookeys.783.26872</pub-id></mixed-citation></tp:treatment-meta><tp:nomenclature><tp:taxon-name><tp:taxon-name-part taxon-name-part-type="genus" reg="Polynema">Polynema</tp:taxon-name-part> (<tp:taxon-name-part taxon-name-part-type="subgenus" reg="Polynema">Polynema</tp:taxon-name-part>) <tp:taxon-name-part taxon-name-part-type="species" reg="dikobraz">dikobraz</tp:taxon-name-part></tp:taxon-name><tp:taxon-authority>species-group</tp:taxon-authority></tp:nomenclature><tp:treatment-sec sec-type="diagnosis" id="SECID0EGDAE"><title>Diagnosis.</title><p>The <italic><tp:taxon-name><tp:taxon-name-part taxon-name-part-type="genus" reg="Polynema">Polynema</tp:taxon-name-part><tp:taxon-name-part taxon-name-part-type="species" reg="dikobraz">dikobraz</tp:taxon-name-part></tp:taxon-name></italic> species-group is characterized by the possession of modified microtrichia on the fore wing disc (<xref ref-type="bibr" rid="B34">Triapitsyn 2017</xref>).</p></tp:treatment-sec><tp:treatment-sec sec-type="Affinities" id="SECID0E2DAE"><title>Affinities.</title><p>This species-group belongs to the nominate subgenus of <italic><tp:taxon-name><tp:taxon-name-part taxon-name-part-type="genus" reg="Polynema">Polynema</tp:taxon-name-part></tp:taxon-name></italic> based on absence of pits near the toruli; an “open” prosternum; a characteristic short marginal vein on the fore wing; petiole attached posteriorly to the gastral tergum; and male genitalia with digital hooks (<xref ref-type="bibr" rid="B37">Triapitsyn and Fidalgo 2006</xref>, <xref ref-type="bibr" rid="B34">Triapitsyn 2017</xref>).</p></tp:treatment-sec><tp:treatment-sec sec-type="distribution" id="SECID0EQEAE"><title>Distribution.</title><p>Madagascar, South Africa.</p></tp:treatment-sec><tp:treatment-sec sec-type="habitat" id="SECID0EVEAE"><title>Habitat.</title><p>Associated with montane rainforest and fynbos.</p></tp:treatment-sec><ref-list><ref id="B34"><mixed-citation xmlns:xlink="http://www.w3.org/1999/xlink" xlink:type="simple"><person-group><name name-style="western"><surname>Triapitsyn</surname><given-names>SV</given-names></name></person-group> (<year>2017</year>) <article-title><tp:taxon-name><tp:taxon-name-part taxon-name-part-type="genus">Polynema</tp:taxon-name-part> (<tp:taxon-name-part taxon-name-part-type="subgenus">Polynema</tp:taxon-name-part>) <tp:taxon-name-part taxon-name-part-type="species">dikobraz</tp:taxon-name-part></tp:taxon-name> sp. nov., a remarkable fairyfly (<tp:taxon-name><tp:taxon-name-part taxon-name-part-type="order">Hymenoptera</tp:taxon-name-part></tp:taxon-name>: <tp:taxon-name><tp:taxon-name-part taxon-name-part-type="family">Mymaridae</tp:taxon-name-part></tp:taxon-name>) from Madagascar.</article-title><source>Journal of Insect Biodiversity</source><volume>5</volume>(<issue>14</issue>): <fpage>1</fpage>–<lpage>8</lpage>. <ext-link xlink:type="simple" ext-link-type="doi" xlink:href="10.12976/jib/2017.5.14">http://dx.doi.org/10.12976/jib/2017.5.14</ext-link></mixed-citation></ref><ref id="B37"><mixed-citation xmlns:xlink="http://www.w3.org/1999/xlink" xlink:type="simple"><person-group><name name-style="western"><surname>Triapitsyn</surname><given-names>SV</given-names></name><name name-style="western"><surname>Fidalgo</surname><given-names>P</given-names></name></person-group> (<year>2006</year>) <article-title>Definition of <italic><tp:taxon-name><tp:taxon-name-part taxon-name-part-type="genus">Doriclytus</tp:taxon-name-part></tp:taxon-name></italic>, stat. rev. as a subgenus of <italic><tp:taxon-name><tp:taxon-name-part taxon-name-part-type="genus">Polynema</tp:taxon-name-part></tp:taxon-name></italic> and redescription of its type species, <tp:taxon-name><tp:taxon-name-part taxon-name-part-type="genus">P.</tp:taxon-name-part> (<tp:taxon-name-part taxon-name-part-type="subgenus">Doriclytus</tp:taxon-name-part>) <tp:taxon-name-part taxon-name-part-type="species">vitripenne</tp:taxon-name-part></tp:taxon-name> (<tp:taxon-name><tp:taxon-name-part taxon-name-part-type="order">Hymenoptera</tp:taxon-name-part></tp:taxon-name>: <tp:taxon-name><tp:taxon-name-part taxon-name-part-type="family">Mymaridae</tp:taxon-name-part></tp:taxon-name>).</article-title><source>Zootaxa</source><volume>1362</volume>: <fpage>55</fpage>–<lpage>68</lpage>.</mixed-citation></ref></ref-list></tp:taxon-treatment>
