# Supplementary material for: Revision of the Polynemadikobraz species-group with description of a remarkable new species from South Africa (Hymenoptera, Chalcidoidea, Mymaridae)
Source: Zookeys. 2018 Sep 3;(783):67–84. doi: 10.3897/zookeys.783.26872 (PMC6160806; doi:10.3897/zookeys.783.26872)
Supplement: XML Treatment for Polynema (Polynema) dikobraz [file zookeys.783.26872-treatment2.xml]

<!DOCTYPE tp:taxon-treatment
  PUBLIC "-//TaxonX//DTD Taxonomic Treatment Publishing DTD v0 20100105//EN" "tax-treatment-NSO.dtd">
<tp:taxon-treatment xmlns:tp="http://www.plazi.org/taxpub"><tp:treatment-meta><kwd-group><label>Taxon classification</label><kwd><named-content xmlns:xlink="http://www.w3.org/1999/xlink" content-type="kingdom">Animalia</named-content></kwd><kwd><named-content xmlns:xlink="http://www.w3.org/1999/xlink" content-type="order">Hypocreales</named-content></kwd><kwd><named-content xmlns:xlink="http://www.w3.org/1999/xlink" content-type="family">Clavicipitaceae</named-content></kwd></kwd-group><mixed-citation publication-type="journal"><person-group><name><surname>van Noort</surname><given-names>Simon</given-names></name><name><surname>Triapitsyn</surname><given-names>Serguei V.</given-names></name></person-group><article-title>Revision of the <italic><tp:taxon-name><tp:taxon-name-part taxon-name-part-type="genus" reg="Polynema">Polynema</tp:taxon-name-part><tp:taxon-name-part taxon-name-part-type="species" reg="dikobraz">dikobraz</tp:taxon-name-part></tp:taxon-name></italic> species-group with description of a remarkable new species from South Africa (<tp:taxon-name><tp:taxon-name-part taxon-name-part-type="order">Hymenoptera</tp:taxon-name-part></tp:taxon-name>, <tp:taxon-name><tp:taxon-name-part taxon-name-part-type="superfamily">Chalcidoidea</tp:taxon-name-part></tp:taxon-name>, <tp:taxon-name><tp:taxon-name-part taxon-name-part-type="family">Mymaridae</tp:taxon-name-part></tp:taxon-name>)</article-title><source>Zookeys</source><day>3</day><month>9</month><year>2018</year><volume>2018</volume><issue>783</issue><fpage>67</fpage><lpage>84</lpage><pub-id pub-id-type="doi">10.3897/zookeys.783.26872</pub-id></mixed-citation></tp:treatment-meta><tp:nomenclature><tp:taxon-name><tp:taxon-name-part taxon-name-part-type="genus" reg="Polynema">Polynema</tp:taxon-name-part> (<tp:taxon-name-part taxon-name-part-type="subgenus" reg="Polynema">Polynema</tp:taxon-name-part>) <tp:taxon-name-part taxon-name-part-type="species" reg="dikobraz">dikobraz</tp:taxon-name-part></tp:taxon-name><tp:taxon-authority>Triapitsyn, 2017</tp:taxon-authority></tp:nomenclature><tp:treatment-sec sec-type="material" id="SECID0EAGAE"><title>Material.</title><p><italic>Holotype</italic> ♀ examined, dissected under 4 coverslips on slide and almost complete (lacking a radicle of one antenna): MADAGASCAR, Prov. D’Antanarivo 3 km 41°NE Andranomay, 11.5 km 147° SSE Anjozorobe, el. 1300 m 5–3.xii.2000, <named-content xmlns:xlink="http://www.w3.org/1999/xlink" content-type="dwc:verbatimCoordinates" xlink:type="simple"><named-content content-type="geo-json" specific-use="{&#34;type&#34;:&#34;Point&#34;,&#34;coordinates&#34;:[47.960000,-18.473333]}" id="NCID0ELGAE" xlink:type="simple">18°28'24"S, 47°57'36"E</named-content></named-content>, Fisher, Griswold et al. California Academy of Sciences Montane rainforest, MT, coll code BLF2372, CAS LOT # 005501, Mounted at UCR/ERM by V.V. Berezovskiy 2011 in Canada balsam, <tp:taxon-name><tp:taxon-name-part taxon-name-part-type="genus" reg="Polynema">Polynema</tp:taxon-name-part> (<tp:taxon-name-part taxon-name-part-type="subgenus" reg="Polynema">Polynema</tp:taxon-name-part>) <tp:taxon-name-part taxon-name-part-type="species" reg="dikobraz">dikobraz</tp:taxon-name-part></tp:taxon-name> Triapitsyn HOLOTYPE ♀, Det. by S.V. Triapitsyn 2011 (<named-content xmlns:xlink="http://www.w3.org/1999/xlink" content-type="dwc:institutional_code" xlink:type="simple">CASC</named-content>).</p></tp:treatment-sec><tp:treatment-sec sec-type="diagnosis" id="SECID0EDHAE"><title>Diagnosis.</title><p>Morphologically similar to the newly described species, <italic><tp:taxon-name><tp:taxon-name-part taxon-name-part-type="genus" reg="Polynema">P.</tp:taxon-name-part><tp:taxon-name-part taxon-name-part-type="species" reg="sagittaria">sagittaria</tp:taxon-name-part></tp:taxon-name></italic> sp. n., both species having enlarged spine-like microtrichia. <italic><tp:taxon-name><tp:taxon-name-part taxon-name-part-type="genus" reg="Polynema">Polynema</tp:taxon-name-part><tp:taxon-name-part taxon-name-part-type="species" reg="dikobraz">dikobraz</tp:taxon-name-part></tp:taxon-name></italic>, however, has a normal ovipositor, and is closely related to an undescribed species, from which it can be separated by the length of the modified wing spine and relative length of the first antennal flagellar segment.</p></tp:treatment-sec><tp:treatment-sec sec-type="Affinities" id="SECID0E6HAE"><title>Affinities.</title><p>Based on the hypothesized morphological synapomorphy of modified (long, thick) microtrichia on the fore wing disc, <italic><tp:taxon-name><tp:taxon-name-part taxon-name-part-type="genus" reg="Polynema">P.</tp:taxon-name-part><tp:taxon-name-part taxon-name-part-type="species" reg="dikobraz">dikobraz</tp:taxon-name-part></tp:taxon-name></italic> is related to <italic><tp:taxon-name><tp:taxon-name-part taxon-name-part-type="genus" reg="Polynema">P.</tp:taxon-name-part><tp:taxon-name-part taxon-name-part-type="species" reg="sagittaria">sagittaria</tp:taxon-name-part></tp:taxon-name></italic><bold>sp. n.</bold>, but has far fewer, and longer modified wing disc microtrichia. This species also has a normal ovipositor as in other members of <italic><tp:taxon-name><tp:taxon-name-part taxon-name-part-type="genus" reg="Polynema">Polynema</tp:taxon-name-part></tp:taxon-name></italic>, as opposed to the highly modified ovipositor of <italic><tp:taxon-name><tp:taxon-name-part taxon-name-part-type="genus" reg="Polynema">P.</tp:taxon-name-part><tp:taxon-name-part taxon-name-part-type="species" reg="sagittaria">sagittaria</tp:taxon-name-part></tp:taxon-name></italic>.</p></tp:treatment-sec><tp:treatment-sec sec-type="distribution" id="SECID0EPJAE"><title>Distribution.</title><p>Madagascar.</p></tp:treatment-sec><tp:treatment-sec sec-type="habitat" id="SECID0EUJAE"><title>Habitat.</title><p>Montane rainforest.</p></tp:treatment-sec></tp:taxon-treatment>
