# Supplementary material for: Revision of the Polynemadikobraz species-group with description of a remarkable new species from South Africa (Hymenoptera, Chalcidoidea, Mymaridae)
Source: Zookeys. 2018 Sep 3;(783):67–84. doi: 10.3897/zookeys.783.26872 (PMC6160806; doi:10.3897/zookeys.783.26872)
Supplement: XML Treatment for Polynema (Polynema) sagittaria [file zookeys.783.26872-treatment3.xml]

<!DOCTYPE tp:taxon-treatment
  PUBLIC "-//TaxonX//DTD Taxonomic Treatment Publishing DTD v0 20100105//EN" "tax-treatment-NSO.dtd">
<tp:taxon-treatment xmlns:tp="http://www.plazi.org/taxpub"><tp:treatment-meta><kwd-group><label>Taxon classification</label><kwd><named-content xmlns:xlink="http://www.w3.org/1999/xlink" content-type="kingdom">Animalia</named-content></kwd><kwd><named-content xmlns:xlink="http://www.w3.org/1999/xlink" content-type="order">Hypocreales</named-content></kwd><kwd><named-content xmlns:xlink="http://www.w3.org/1999/xlink" content-type="family">Clavicipitaceae</named-content></kwd></kwd-group><mixed-citation publication-type="journal"><person-group><name><surname>van Noort</surname><given-names>Simon</given-names></name><name><surname>Triapitsyn</surname><given-names>Serguei V.</given-names></name></person-group><article-title>Revision of the <italic><tp:taxon-name><tp:taxon-name-part taxon-name-part-type="genus" reg="Polynema">Polynema</tp:taxon-name-part><tp:taxon-name-part taxon-name-part-type="species" reg="dikobraz">dikobraz</tp:taxon-name-part></tp:taxon-name></italic> species-group with description of a remarkable new species from South Africa (<tp:taxon-name><tp:taxon-name-part taxon-name-part-type="order">Hymenoptera</tp:taxon-name-part></tp:taxon-name>, <tp:taxon-name><tp:taxon-name-part taxon-name-part-type="superfamily">Chalcidoidea</tp:taxon-name-part></tp:taxon-name>, <tp:taxon-name><tp:taxon-name-part taxon-name-part-type="family">Mymaridae</tp:taxon-name-part></tp:taxon-name>)</article-title><source>Zookeys</source><day>3</day><month>9</month><year>2018</year><volume>2018</volume><issue>783</issue><fpage>67</fpage><lpage>84</lpage><pub-id pub-id-type="doi">10.3897/zookeys.783.26872</pub-id></mixed-citation></tp:treatment-meta><tp:nomenclature><tp:taxon-name><tp:taxon-name-part taxon-name-part-type="genus" reg="Polynema">Polynema</tp:taxon-name-part> (<tp:taxon-name-part taxon-name-part-type="subgenus" reg="Polynema">Polynema</tp:taxon-name-part>) <tp:taxon-name-part taxon-name-part-type="species" reg="sagittaria">sagittaria</tp:taxon-name-part><object-id xmlns:xlink="http://www.w3.org/1999/xlink" content-type="zoobank" xlink:type="simple">http://zoobank.org/BF62E578-DB4E-4632-9AB2-A12FE7E10AF1</object-id></tp:taxon-name><tp:taxon-authority>van Noort &amp; Triapitsyn</tp:taxon-authority><tp:taxon-status xmlns:xlink="http://www.w3.org/1999/xlink" xlink:type="simple">sp. n.</tp:taxon-status><xref ref-type="fig" rid="F7">Figs 1A–F</xref><xref ref-type="fig" rid="F8">, 2A–F</xref><xref ref-type="fig" rid="F9">, 3A–F</xref><xref ref-type="fig" rid="F10">, 4A–D</xref></tp:nomenclature><tp:treatment-sec sec-type="material" id="SECID0EULAE"><title>Material.</title><p><italic>Holotype</italic> ♀ (deposited in <named-content xmlns:xlink="http://www.w3.org/1999/xlink" content-type="dwc:institutional_code" xlink:type="simple">SAMC</named-content>), point mounted: SOUTH AFRICA, Western Cape, Cederberg, Sawadee Farm, <named-content xmlns:xlink="http://www.w3.org/1999/xlink" content-type="dwc:verbatimCoordinates" xlink:type="simple"><named-content content-type="geo-json" specific-use="{&#34;type&#34;:&#34;Point&#34;,&#34;coordinates&#34;:[18.987333,-32.332000]}" id="NCID0EEMAE" xlink:type="simple">32°19.92'S, 18°59.24'E</named-content></named-content>, 24–28.ix.2003, S. van Noort, Malaise trap, CE03-M01, Dry Mountain Fynbos, 380 m, SAM-HYM-P086324, imaged WaspWeb, LAS 4.9, <named-content xmlns:xlink="http://www.w3.org/1999/xlink" content-type="dwc:institutional_code" xlink:type="simple">SAMC</named-content> 2017. <italic>Paratypes</italic>. SOUTH AFRICA, Western Cape: same data as holotype, except for collecting event number: CE03-M05, and catalogue number: SAM-HYM-P086325, imaged WaspWeb, LAS 4.9, <named-content xmlns:xlink="http://www.w3.org/1999/xlink" content-type="dwc:institutional_code" xlink:type="simple">SAMC</named-content> 2017 (1 ♀ on slide, <named-content xmlns:xlink="http://www.w3.org/1999/xlink" content-type="dwc:institutional_code" xlink:type="simple">SAMC</named-content>); Banghoek Valley, Dwarsriviershoek Farm, <named-content xmlns:xlink="http://www.w3.org/1999/xlink" content-type="dwc:verbatimCoordinates" xlink:type="simple"><named-content content-type="geo-json" specific-use="{&#34;type&#34;:&#34;Point&#34;,&#34;coordinates&#34;:[18.961833,-33.937167]}" id="NCID0E4MAE" xlink:type="simple">33°56.23'S, 18°57.71'E</named-content></named-content>, 410 m, 22.x–27.xi.2013, S. van Noort, Malaise trap, Mesic Mountain Fynbos, BH12-FYN3-M14, SAM-HYM-P084138 (1 ♀ on slide, <named-content xmlns:xlink="http://www.w3.org/1999/xlink" content-type="dwc:institutional_code" xlink:type="simple">SAMC</named-content>) [specimen lacks both hind wings; DNA was extracted using a non-destructive method, John M. Heraty's Laboratory molecular voucher D6195]; Kogelberg Nature Reserve, <named-content xmlns:xlink="http://www.w3.org/1999/xlink" content-type="dwc:verbatimCoordinates" xlink:type="simple"><named-content content-type="geo-json" specific-use="{&#34;type&#34;:&#34;Point&#34;,&#34;coordinates&#34;:[19.017167,-34.274667]}" id="NCID0EKNAE" xlink:type="simple">34°16.48'S, 19°01.03'E</named-content></named-content>, 16.x–16.xi.1999, S. van Noort, Malaise trap, K098-M44, Mesic Mountain Fynbos, last burnt c. 1988, SAM-HYM-P082695 (1 ♀ on point, <named-content xmlns:xlink="http://www.w3.org/1999/xlink" content-type="dwc:institutional_code" xlink:type="simple">SAMC</named-content>); 10 km S of Citrusdal, Kornlandskloof [<named-content xmlns:xlink="http://www.w3.org/1999/xlink" content-type="dwc:verbatimCoordinates" xlink:type="simple"><named-content content-type="geo-json" specific-use="{&#34;type&#34;:&#34;Point&#34;,&#34;coordinates&#34;:[19.033333,-32.666667]}" id="NCID0EXNAE" xlink:type="simple">S32°40', E19°02</named-content></named-content>], 7–9.x.1994, meadow at stand of <italic><tp:taxon-name><tp:taxon-name-part taxon-name-part-type="genus" reg="Herrea">Herrea</tp:taxon-name-part><tp:taxon-name-part taxon-name-part-type="species" reg="blanda">blanda</tp:taxon-name-part></tp:taxon-name></italic>, M. Sodelund, MT (1 ♀ on point, <named-content xmlns:xlink="http://www.w3.org/1999/xlink" content-type="dwc:institutional_code" xlink:type="simple">CNCI</named-content>).</p></tp:treatment-sec><tp:treatment-sec sec-type="etymology" id="SECID0EMOAE"><title>Etymology.</title><p>The species epithet “<italic>sagittaria</italic>” is Latin for armed with bow, with reference to the bowed ovipositor sheaths. Noun in apposition.</p></tp:treatment-sec><tp:treatment-sec sec-type="diagnosis" id="SECID0E3OAE"><title>Diagnosis.</title><p>The highly modified ovipositor immediately distinguishes this species from all other described <italic><tp:taxon-name><tp:taxon-name-part taxon-name-part-type="genus" reg="Polynema">Polynema</tp:taxon-name-part></tp:taxon-name></italic> species in Africa. Morphologically similar to the recently described species, <italic><tp:taxon-name><tp:taxon-name-part taxon-name-part-type="genus" reg="Polynema">P.</tp:taxon-name-part><tp:taxon-name-part taxon-name-part-type="species" reg="dikobraz">dikobraz</tp:taxon-name-part></tp:taxon-name></italic> from Madagascar, and the second undescribed Madagascan species, all three species having similar modified fore wing microtrichia.</p></tp:treatment-sec><tp:treatment-sec sec-type="Affinities" id="SECID0EUPAE"><title>Affinities.</title><p>Based on the putative morphological synapomorphy of modified microtrichia on the fore wing disc, <italic><tp:taxon-name><tp:taxon-name-part taxon-name-part-type="genus" reg="Polynema">P.</tp:taxon-name-part><tp:taxon-name-part taxon-name-part-type="species" reg="sagittaria">sagittaria</tp:taxon-name-part></tp:taxon-name></italic> is clearly related to <italic><tp:taxon-name><tp:taxon-name-part taxon-name-part-type="genus" reg="Polynema">P.</tp:taxon-name-part><tp:taxon-name-part taxon-name-part-type="species" reg="dikobraz">dikobraz</tp:taxon-name-part></tp:taxon-name></italic>, but has more numerous, shorter modified wing disc microtrichia than in <italic><tp:taxon-name><tp:taxon-name-part taxon-name-part-type="genus" reg="Polynema">P.</tp:taxon-name-part><tp:taxon-name-part taxon-name-part-type="species" reg="dikobraz">dikobraz</tp:taxon-name-part></tp:taxon-name></italic>. The extensive external ovipositor housing is an obvious distinction within the <italic><tp:taxon-name><tp:taxon-name-part taxon-name-part-type="genus" reg="Polynema">P.</tp:taxon-name-part><tp:taxon-name-part taxon-name-part-type="species" reg="dikobraz">dikobraz</tp:taxon-name-part></tp:taxon-name></italic> species-group, but this is likely to be a character state that has evolved independently in a number of mymarid genera (see discussion).</p></tp:treatment-sec><tp:treatment-sec sec-type="distribution" id="SECID0EGRAE"><title>Distribution.</title><p>South Africa. Only known from the Western Cape Province.</p></tp:treatment-sec><tp:treatment-sec sec-type="habitat" id="SECID0ELRAE"><title>Habitat.</title><p>Mountain fynbos, a vegetation type specific to the Cape Floral region.</p></tp:treatment-sec><tp:treatment-sec sec-type="description" id="SECID0EQRAE"><title>Description of female holotype.</title><p><italic>Size and colour</italic>. Total length of body, with head in prognathous position, 1700 µm. Head 205; mesosoma 511; petiole 114; metasoma 1140; ovipositor 2110 folded, 3800 total length (unfolded). Antenna: radicle 18; rest of scape 96; pedicel 91; F1 92; F2 204; F3 173; F4 115; F5 97; F6 94; clava 204. Fore wing 1670: 340; longest marginal seta 517; longest discal (spine-like) seta 117. Hind wing 1260: 23; longest marginal seta 267. Habitus (Fig. <xref ref-type="fig" rid="F7">1A, B</xref>). Head dark brown to black on vertex, face and mesosoma yellowish-brown, pedicel and anterior third of metasoma yellowish, rest of metasoma dark brown; scape dark brown, pedicel and F1–F6 yellowish, clava dark brown; legs yellowish.</p><fig id="F7" position="float" orientation="portrait"><label>Figure 1.</label><caption><p><italic><tp:taxon-name><tp:taxon-name-part taxon-name-part-type="genus" reg="Polynema">Polynema</tp:taxon-name-part><tp:taxon-name-part taxon-name-part-type="species" reg="sagittaria">sagittaria</tp:taxon-name-part></tp:taxon-name></italic> Holotype female. <bold>A</bold> Habitus, lateral view <bold>B</bold> Habitus, dorsal view (inset: data labels) <bold>C</bold> Head and mesosoma, dorsal view <bold>D</bold> Head and mesosoma, anterior-dorsal view <bold>E</bold> Head, vertex <bold>F</bold> Pronotum and mesoscutum, dorsal view.</p></caption><graphic xmlns:xlink="http://www.w3.org/1999/xlink" xlink:href="zookeys-783-067-g007.jpg" position="float" orientation="portrait" xlink:type="simple" id="oo_226272.jpg"/></fig><p><italic>Head</italic> (Figs <xref ref-type="fig" rid="F7">1E</xref>, <xref ref-type="fig" rid="F8">2B</xref>, <xref ref-type="fig" rid="F9">3A</xref>). Mandible 3-dentate. Antenna (Figs <xref ref-type="fig" rid="F8">2C–E</xref>): scape coriaceous, 2 × as long as wide in lateral view (excluding a short radicle); pedicel as long as F1; F2 the longest funicular segment, F3 longer than the following funicular segments, F4 a little longer than F5, the latter slightly longer than F6, F6 with one mps; clava long, 4 × as long as wide, with 4 mps (3 apical and 1 subapical).</p><fig id="F8" position="float" orientation="portrait"><label>Figure 2.</label><caption><p><italic><tp:taxon-name><tp:taxon-name-part taxon-name-part-type="genus" reg="Polynema">Polynema</tp:taxon-name-part><tp:taxon-name-part taxon-name-part-type="species" reg="sagittaria">sagittaria</tp:taxon-name-part></tp:taxon-name></italic> Holotype female. <bold>A</bold> Body, lateral view <bold>B</bold> Head, anterior view <bold>C</bold> Antennae, lateral view <bold>D</bold> Antennae, dorsal view <bold>E</bold> Antennal clavae, dorsal view <bold>F</bold> Wings, dorsal view.</p></caption><graphic xmlns:xlink="http://www.w3.org/1999/xlink" xlink:href="zookeys-783-067-g008.jpg" position="float" orientation="portrait" xlink:type="simple" id="oo_226273.jpg"/></fig><fig id="F9" position="float" orientation="portrait"><label>Figure 3.</label><caption><p><italic><tp:taxon-name><tp:taxon-name-part taxon-name-part-type="genus" reg="Polynema">Polynema</tp:taxon-name-part><tp:taxon-name-part taxon-name-part-type="species" reg="sagittaria">sagittaria</tp:taxon-name-part></tp:taxon-name></italic> Paratype female, slide-mounted. <bold>A</bold> Head, anterior view <bold>B</bold> Antenna, lateral view <bold>C</bold> Metasoma, lateral view <bold>D</bold> Mesosoma and petiole, dorsal view <bold>E</bold> Fore wing, dorsal view <bold>F</bold> Fore wing discal microtrichia, dorsal view.</p></caption><graphic xmlns:xlink="http://www.w3.org/1999/xlink" xlink:href="zookeys-783-067-g009.jpg" position="float" orientation="portrait" xlink:type="simple" id="oo_226274.jpg"/></fig><p><italic>Mesosoma</italic> (Figs <xref ref-type="fig" rid="F7">1C–D</xref>, <xref ref-type="fig" rid="F7">1F</xref>, <xref ref-type="fig" rid="F9">3D</xref>). Coriaceous. Pronotum mediolongitudinally divided, with numerous stout, truncate setae, collar with two strong truncate setae. Mesoscutum 1.8 × as wide as long, 0.75 × scutellar length. Axilla with 1 strong truncate seta (30 µm). Scutellum with a row of tiny, indistinct foveae on frenal line; with two anterior truncate setae. Propodeum smooth, with a truncate seta each side of the midline. Fore wing (Figure <xref ref-type="fig" rid="F8">2F</xref>) 4.9 × as long as wide; submarginal vein without seta, marginal vein with 1 dorsal seta; longest marginal seta 0.785 × maximum width of wing; disc with a distinct apical brown patch in close apposition to wing margin, occupying approximately a third of wing disc length; brownish areas in apical third of disc among spine-like microtrichia; disc setose throughout (apical two thirds of disc with normal microtrichia), with 130–140 very long, dark brown, strongly enlarged spine-like modified microtrichia (Figs <xref ref-type="fig" rid="F7">1A</xref>, <xref ref-type="fig" rid="F8">2F</xref>, <xref ref-type="fig" rid="F9">3E</xref>, <xref ref-type="fig" rid="F9">3F</xref>) on proximal brown infuscation area on wing disc. Hind wing (Figs <xref ref-type="fig" rid="F8">2F</xref>, <xref ref-type="fig" rid="F10">4A</xref>) 54.8 × as long as wide; apex of venation with a short, thickened seta; disc slightly infumate, longest marginal seta 11.6 × maximum width of wing. All coxae smooth.</p><fig id="F10" position="float" orientation="portrait"><label>Figure 4.</label><caption><p><italic><tp:taxon-name><tp:taxon-name-part taxon-name-part-type="genus" reg="Polynema">Polynema</tp:taxon-name-part><tp:taxon-name-part taxon-name-part-type="species" reg="sagittaria">sagittaria</tp:taxon-name-part></tp:taxon-name></italic> Paratype female, slide-mounted. <bold>A</bold> Hind wing, dorsal view <bold>B</bold> Ovipositor distal flexion, lateral view <bold>C</bold> Ovipositor valves with terminal annuli and three dorsal notches on dorsal valve, sheaths and terminal metasomal segments, lateral view <bold>D</bold> Slide detail.</p></caption><graphic xmlns:xlink="http://www.w3.org/1999/xlink" xlink:href="zookeys-783-067-g010.jpg" position="float" orientation="portrait" xlink:type="simple" id="oo_226275.jpg"/></fig><p><italic>Metasoma</italic> (Figs <xref ref-type="fig" rid="F8">2A</xref>, <xref ref-type="fig" rid="F9">3C</xref>). Petiole smooth, approximately 3 × as long as wide, slightly longer than metacoxa; ovipositor extending anteriorly in metasomal sac between the legs, 1.3 × further forward than head length; doubled back on itself in a bow-like fashion, with complex fold at anterior extremity (Figure <xref ref-type="fig" rid="F10">4B</xref>); only slightly extending beyond the metasomal apex by 0.05 × metasomal length, 1.24 × length of body in folded position (Figure <xref ref-type="fig" rid="F8">2A</xref>), 2.23 × length of body if totally extended in unfolded position; ovipositor valve with 10 closely-spaced, indistinct, terminal annuli; pre-terminally with three unevenly spaced dorsal notches (Figure <xref ref-type="fig" rid="F10">4C</xref>).</p></tp:treatment-sec><tp:treatment-sec sec-type="variation" id="SECID0EAZAE"><title>Variation.</title><p>Body length 1.45–1.68 mm; ovipositor (folded) length 1.93–2.00 mm in the paratype specimens.</p></tp:treatment-sec><tp:treatment-sec sec-type="Male" id="SECID0EFZAE"><title>Male.</title><p>Unknown.</p></tp:treatment-sec></tp:taxon-treatment>
